# Supplementary material for: Neutrophil Elastase Increases Vascular Permeability and Leukocyte Transmigration in Cultured Endothelial Cells and Obese Mice
Source: Cells. 2022 Jul 25;11(15):2288. doi: 10.3390/cells11152288 (PMC9332277; doi:10.3390/cells11152288)
Supplement: Supplementary file 1 [file cells-11-02288-s001.zip]

Archive with 1 entries (1 files):
- cells-1720818-supplementary.pdf
